# Supplementary material for: Association of Acute Kidney Injury with the Risk of Dementia: A Meta-Analysis
Source: J Clin Med. 2021 Sep 26;10(19):4390. doi: 10.3390/jcm10194390 (PMC8509598; doi:10.3390/jcm10194390)
Supplement: Supplementary file 1 [file jcm-10-04390-s001.zip]

Archive with 1 entries (1 files):
- jcm-1386504-SI.pdf
